# Supplementary material for: A Multi-Axis Framework for Late-Life Alzheimer’s Disease Interpretation
Source: J Pers Med. 2026 Mar 10;16(3):157. doi: 10.3390/jpm16030157 (PMC13028087; doi:10.3390/jpm16030157)
Supplement: Supplementary file 1 [file jpm-16-00157-s001.zip]

Archive with 1 entries (1 files):
- jpm-4110461-supplementary.pdf
